# Supplementary material for: Profiles of volatile sulfur compounds in various vegetables consumed in Korea using HS-SPME-GC/MS technique
Source: Front Nutr. 2024 Jul 22;11:1409008. doi: 10.3389/fnut.2024.1409008 (PMC11298481; doi:10.3389/fnut.2024.1409008)
Supplement: Supplementary file 1 [file Table_1.xlsx]

## Sheet: TableS1
Table S1. The list of samples
No.	Common name	Scientific name	Cooked/processed											(Preparation description)
1	Raw broccoli	Brassica oleracea L. var. italica Plenck	Raw				Blanched		Stem, Raw		Stem, Blanched			Blanched
2	Blanched broccoli													Volume of water : 10-fold the sample
3	Raw broccoli stem													Cooking time: 30sec
4	Blanched broccoli stem													After cooking: Place on a strainer and let cool for 30 minutes at room temperature
5	Raw kohlrabi	Brassica oleracea var. gongylodes	Raw
6	Raw Korean shepherd's purse	capsella bursa-pastoris	Raw				Blanched							Blanched
7	Blanched Korean shepherd's purse													Volume of water : 10-fold the sample
														Boil for 1 minute with the pot lid closed
8	Raw kale	Brassia oleracea L. var. acephala D	Raw
9	Raw Korean spring cabbage	Brassica rapa L.	Raw			Blanched								Blanched
10	Blanched Korean spring cabbage													Volume of water : 10-fold the sample
														Cooking time:30 seconds with the pot lid closed
														After cooking: Drain in a strainer and allow to cool for 30 minutes at room temperature
11	Raw cabbage	Brassica oleracea var. capitata	Raw			Blanched			Steamed					Blanched				Steamed
12	Blanched cabbage	Brassica oleracea var. capitata												Cut into eighths, blanch, and then remove the core				Cut into quarters, steam, and then remove the core
13	Steam cabbage	Brassica oleracea var. capitata												Volume of water : 10-fold the sample				Volume of water: Pour enough water so that the steamer rack is not submerged
														Boil for 1 minute with the pot lid closed				Boil for 10 minute with the pot lid closed
														After cooking: Drain in a strainer and allow to cool for 30 minutes at room temperature
14	Raw Korean wild chive	Allium monanthum
15	Raw garlic	Allium sativum	Raw			clove			sprout			root
16	Raw garlic clove	Allium sativum
17	Raw garlic sprout	Allium sativum
18	Raw garlic root	Allium sativum
19	Raw green onion	Allium fistulosum L.	Raw			Blanched			Grilled					Blanched				Grilled
20	Grilled green onion	Allium fistulosum L.												Volume of water : 10-fold the sample				Cooking time :Stem part, 8 minutes, leaf part: 3 minutes and 30 seconds
21	Blanched green onion	Allium fistulosum L.												Cooking time:50 sec				After cooking: Drain in a strainer and allow to cool for 30 minutes at room temperature.
														After cooking: Drain in a strainer and allow to cool for 30 minutes at room temperature.
22	Raw yellow paprika	Capsicum annuum L.	Raw						Stir-fried					Stir-fried
23	Stir-fried yellow paprika	Capsicum annuum L.												Heat setting: Low heat on a high-light electric range
24	Raw red paprika	Capsicum annuum L.												Cooking time:4min 30sec
25	Stir-fried red paprika	Capsicum annuum L.												After cooking: Drain in a strainer and allow to cool for 30 minutes at room temperature
26	Raw orange paprika	Capsicum annuum L.
27	Stir-fried orange paprika	Capsicum annuum L.
28	Raw red bell pepper	Capsicum annuum L.	Raw						Stir-fried					Stir-fried
29	Stir-fried red bell pepper	Capsicum annuum L.												Cooking time:4min 30sec
30	Raw green bell pepper	Capsicum annuum L.												After cooking: Drain in a strainer and allow to cool for 30 minutes at room temperature
31	Stir-fried green bell pepper	Capsicum annuum L.
32	Raw red romain betterhead lettuce	Lactuca sativa var. longifolia	Raw red romain		Raw green romain		Raw red skirt lettuce		Raw green skirt lettuce leaf
33	Raw green romain betterhead lettuce	Lactuca sativa var. longifolia
34	Raw red skirt lettuce leaf	Lactuca sativa L.
35	Raw green skirt lettuce leaf	Lactuca sativa L.
36	Raw chicory	Cichorium intybus L.	Raw
37	Raw pak choi	Brassica rapa ssp. chinensis	Raw			Blanched								Blanched
38	Blanched pak choi	Brassica rapa ssp. chinensis												Volume of water : 10-fold the sample
														Cooking time:30sec
														After cooking: Drain in a strainer and allow to cool for 30 minutes at room temperature
39	Raw gom-chwi	Ligularia fischer												Blanched
40	Blanched gom-chwi	Ligularia fischer												Volume of water : 10-fold the sample
														Cooking time:30sec
														After cooking: Drain in a strainer and allow to cool for 30 minutes at room temperature
57	Raw curled mallows	Malva verticillata L.	Raw			Blanched								Blanched
58	Blanched curled mallows	Malva verticillata L.												Volume of water : 10-fold the sample
														Cooking time:3min
41	Raw enoki mushroom	Flammulina filiformis												Boiled
42	Boiled enoki mushroom	Flammulina filiformis												Distilled water: 5L
43	Grilled enoki mushroom	Flammulina filiformis												Cut into 0.5cm thickness, divide into 500g portions to cook (mix 2 products in a 1:1 ratio)
44	Raw king oyster mushroom	Pleurotus eryngii												"Cooking time: Once the water boils, add the ingredient and cook for 1 minute and 30 seconds with the pot lid closed.
45	Grilled king oyster mushrooms	Pleurotus eryngii												Grilled
46	Boiled king oyster mushrooms	Pleurotus eryngii												Cooking with a frying pan
														Cut into 0.5cm thickness, divide into 500g portions to cook (mix 2 products in a 1:1 ratio)
														Cooking time: After applying oil with a paper towel to the pan, cook on medium heat (6-8) for 3 minutes on each side, totaling 6 minutes
47	Dried shiitake mushroom	Lentinula edodes												Dried(Boiled)
48	Boiled and dried shiitake mushroom	Lentinula edodes												Distilled water: 5L
49	Bolied shiitake mushrrom	Lentinula edodes												Shiitake mushrooms: Soak 450g in 1.4L of distilled water for 2 hours, 500g (mix 2 products in a 1:1 ratio)
50	Grilled shiitake mushrrom	Lentinula edodes												Cooking time : Once the water boils, add the ingredient and cook for 5 minutes with the pot lid closed
51	Raw shiitake mushrrom	Lentinula edodes												Grilled
														Cooking with a frying pan
														Shiitake mushrooms: Separate the cap and stem
														Cooking time: After applying oil with a paper towel to the pan, cook on medium heat (6-8) for 3 minutes on each side, totaling 6 minutes
														Boiled
														Distilled water: 5L
														Shiitake mushrooms: Separate the cap and stem, then cook 500g each (mix 2 products in a 1:1 ratio)
														Cooking time: Once the water boils, add the ingredient and cook for 2 minutes and 30 seconds with the pot lid closed.
52	Boiled and dried bracken	Pteridium aquilinum var. latiusculum (Desv.) Underw. ex Hell.			Boiled and dried		Boiled and dried and dried							Boiled
53	Boiled and dried and dried bracken													Volume of water : 31.1-fold the sample
														Soaking time 2hours
														Volume of water: 10-fod
														After cooking: Drain in a strainer and allow to cool for 30 minutes at room temperature
54	Raw burdcok	Arctium lappa L.	Raw				Blanched		Stir-fried					Blanched				Stir-fried
55	Blanched burdock													Volume of water : 10-fold the sample				Heat setting: Low heat on a highlight electric range
56	Stir-fried burdock													Cooking time:3min				Cooking time:6min

## Sheet: TableS2
Table S2. The concentrations (mg/100g) of volatile sulfur compounds in different types of vegetables
		Dimethyl sulfide	Allyl methyl sulfide	Diallyl sulfide	Dimethyl disulfide	Diallyl disulfide	Allyl methyl disulfide	Allyl propyl disulfide	2,4,5-Trithiahexan	Dipropyl disulfide	Dimethyl trisulfide	Diallyl trisulfide	Dipropyl trisulfide	2,4-Dimethyl thiophene	5-Methylthiopentanonitrile	1,2,4-Trithiolane	4-Ethyl-5-methylthiazole	Allyl mercaptan	Erucin	Allyl isothiocynate	3-Methylthiopropyl isothiocyanate	3-butenyl isothiocyanate
	RIcala	-	969	1189	1033	1444	1258	1408	1690	1361	1375	1738	1665	1228	1915	1797	1509	885	2127	1327	1883	1404
Sample code	RIrefb	-	989	1146	1037	1465	1266	1410	1675	1365	1376	1766	1689	1240	1934	1785	1539	895	2141	1353	1868	1421
1		2.90±0.26	-	-	1.71±1.71	-	-	-	-	-	0.38±0.34	-	-	-	-	-	-	-	-	-	-	0.37±0.17
2		2.61±0.37	-	-	1.64±0.02	-	-	-	-	-	-	-	-	-	-	-	-	-	-	-	-	-
3		2.50±0.48	-	-	8.00±1.19	-	-	-	-	-	6.47±1.29	-	-	-	-	-	-	-	-	-	-	-
4		2.09±0.05	-	-	-	-	-	-	-	-	-	-	-	-	-	-	-	-	-	-	-	-
5		2.97±0.47	-	-	7.05±0.07	-	-	-	-	-	11.14±1.32	-	-	-	-	-	-	-	1.48±0.35	-	0.68±0.12	-
6		1.84±0.03	-	-	0.71±0.76	-	-	-	-	-	0.25±0.20	-	-	-	-	-	-	-	-	0.49±0.06	-	-
7		2.31±0.10
8		1.30±0.22	-	-	-	-	-	-	-	-	0.01±0.00	-	-	-	-	-	-	-	-	0.84±0.24	-	0.49±0.02
9		1.60±0.01	-	-	0.35±0.00	-	-	-	-	-	0.19±0.13	-	-	-	-	-	0.08±0.05	-	-	-	-	0.58±0.24
10		-	-	-	-	-	-	-	-	-	-	-	-	-	-	-	-	-	-	-	-	-
11		0.16±0.02	-	-	-	-	-	-	-	-	5.67±0.14	-	-	-	0.43±0.14	-	-	-	-	1.05±0.07	-	0.05±0.00
12		0.21±0.04	-	-	-	-	-	-	-	-	-	-	-	-	-	-	-	-	1.41±0.00	-	-	0.61±0.11
13		-	-	-	0.03±0.01	-	-	-	-	-	-	-	-	-	-	-	-	-	1.41±0.09	0.15±0.03	-	-
14		-	-	-	0.7±0.20	-	1.78±0.08	-	-	-	6.08±0.06	-	-	-	-	-	-	-	-	-	-	-
15		-	1.15±0.02	2.27±0.03	-	21.24±1.32	-	0.50±0.00	-	-	-	27.83±3.33	-	-	-	-	-	15.46±4.34	-	-	-	-
16		-	-	2.02±0.21	-	20.75±0.62	-	0.62±0.01	-	-	-	52.67±3.36	-	-	-	-	-	20.69±6.54	-	-	-	-
17		-	-	2.04±0.04	-	19.72±1.76	-	1.04±0.05	-	-	-	14.56±0.07	-	-	-	-	-	3.46±0.31	-	-	-	-
18		-	-	1.55±0.01	-	15.47±1.18	-	1.98±0.12	-		-	25.49±2.49	-	-	-	-	-	12.03±1.72	-	-	-	-
19		-	-	-	-	-	-	-	-	0.27±0.08	-	-	0.06±0.01	0.27±0.06	-	-	-	-	-	-	-	-
20		-	-	-	-	-	-	-	-	0.05±0.01	-	-	-	-	-	-	-	-	-	-	-	-
21		-	-	-	-	-	-	-	-	0.12±0.04	-	-	-	-	-	-	-	-	-	-	-	-
22		-	-	-	-	-	-	-	-	-	-	-	-	-	-	-	-	-	-	-	-	-
23		-	-	-	-	-	-	-	-	-	-	-	-	-	-	-	-	-	-	-	-	-
24		-	-	-	-	-	-	-	-	-	-	-	-	-	-	-	-	-	-	-	-	-
25		-	-	-	-	-	-	-	-	-	-	-	-	-	-	-	-	-	-	-	-	-
26		2.29±0.11	-	-	-	-	-	-	-	-	-	-	-	-	-	-	-	-	-	-	-	-
27		-	-	-	-	-	-	-	-	-	-	-	-	-	-	-	-	-	-	-	-	-
28		-	-	-	-	-	-	-	-	-	-	-	-	-	-	-	-	-	-	-	-	-
29		1.83±0.02	-	-	-	-	-	-	-	-	-	-	-	-	-	-	-	-	-	-	-	-
30		-	-	-	-	-	-	-	-	-	-	-	-	-	-	-	-	-	-	-	-	-
31		-	-	-	-	-	-	-	-	-	-	-	-	-	-	-	-	-	-	-	-	-
32		7.47±6.47	-	-	0.90±0.22	-	-	-	-	-	-	-	-	-	-	-	-	-	-	-	-	-
33		-	-	-	-	-	-	-	-	-	-	-	-	-	-	-	-	-	-	-	-	-
34		3.91±0.06	-	-	-	-	-	-	-	-	-	-	-	-	-	-	-	-	-	-	-	-
35		2.31±0.33	-	-	-	-	-	-	-	-	-	-	-	-	-	-	-	-	-	-	-	-
36		5.65±1.28	-	-	-	-	-	-	-	-	-	-	-	-	-	-	-	-	-	-	-	-
37		-	-	-	-	-	-	-	-	-	-	-	-	-	-	-	-	-	-	-	-	-
38		-	-	-	-	-	-	-	-	-	-	-	-	-	-	-	-	-	-	-	-	-
39		-	-	-	-	-	-	-	-	-	-	-	-	-	-	-	-	-	-	-	-	-
40		-	-	-	-	-	-	-	-	-	-	-	-	-	-	-	-	-	-	-	-	-
41		2.91±0.14	-	-	-	-	-	-	-	-	-	-	-	-	-	-	-	-	-	-	-	-
42		-	-	-	-	-	-	-	-	-	-	-	-	-	-	-	-	-	-	-	-	-
43		-	-	-	-	-	-	-	-	-	-	-	-	-	-	-	-	-	-	-	-	-
44		1.69±0.22	-	-	-	-	-	-	-	-	-	-	-	-	-	-	-	-	-	-	-	-
45		2.03±0.18	-	-	-	-	-	-	-	-	-	-	-	-	-	-	-	-	-	-	-	-
46		-	-	-	-	-	-	-	-	-	-	-	-	-	-	-	-	-	-	-	-	-
47		-	-	-	-	-	-	-	-	-	-	-	-	-	-	-	-	-	-	-	-	-
48		-	-	-	-	-	-	-	-	-	-	-	-	-	-	-	-	-	-	-	-	-
49		-	-	-	-	-	-	-	-	-	-	-	-	-	-	-	-	-	-	-	-	-
50		-	-	-	-	-	-	-	-	-	-	-	-	-	-	-	-	-	-	-	-	-
51		-	-	-	-	-	-	-	-	-	-	-	-	-	-	-	-	-	-	-	-	-
52
53		-	-	-	185.47±52.48	-	-	-	2.21±0.34	-	37.55±2.02	-	-	-	-	4.82±2.97	-	-	-	-	-	-
54		12.40±3.19	-	-	-	4.92±2.12	-	-	-	-	-	-	-	-	-	-	-	-	-	-	-	-
55		-	-	-	-	-	-	-	-	-	-	-	-	-	-	-	-	-	-	-	-	-
56		2.73±0.12	-	-	-	-	-	-	-	-	-	-	-	-	-	-	-	-	-	-	-	-
57		-	-	-	-	-	-	-	-	-	-	-	-	-	-	-	-	-	-	-	-	-
58		2.38±0.11	-	-	-	-	-	-	-	-	-	-	-	-	-	-	-	-	-	-	-	-
Results are expressed as mean±standard (µg/g) deviation of duplicates.
a Retention index calculated from C7 to C30 n-alkanes with DB-WAX capillary column.
b Retention index reported in literature for DB-WAX capillary column or equivalent
Green box indicates relative quantification compared with the internal standard.
